# Supplementary material for: Exogenous Melatonin Induces Salt Stress Tolerance in Cucumber by Promoting Plant Growth and Defense System
Source: Life (Basel). 2025 Aug 14;15(8):1294. doi: 10.3390/life15081294 (PMC12387598; doi:10.3390/life15081294)
Supplement: Supplementary file 1 [file life-15-01294-s001.zip]

Archive with 1 entries (1 files):
- life-3744481-supplementary.pdf
